# Supplementary material for: Identification of the Cytosolic Glucose-6-Phosphate Dehydrogenase Gene from Strawberry Involved in Cold Stress Response
Source: Int J Mol Sci. 2020 Oct 3;21(19):7322. doi: 10.3390/ijms21197322 (PMC7582851; doi:10.3390/ijms21197322)
Supplement: Supplementary file 1 [file ijms-21-07322-s001.zip]

Archive with 6 entries (5 files):
- Supplementary File/
- Supplementary File/Figure S1-S4 .docx
- Supplementary File/Table S1-S4.xlsx
- __MACOSX/._Supplementary File
- __MACOSX/Supplementary File/._Figure S1-S4 .docx
- __MACOSX/Supplementary File/._Table S1-S4.xlsx
