# Supplementary material for: Identification of the Cytosolic Glucose-6-Phosphate Dehydrogenase Gene from Strawberry Involved in Cold Stress Response
Source: Int J Mol Sci. 2020 Oct 3;21(19):7322. doi: 10.3390/ijms21197322 (PMC7582851; doi:10.3390/ijms21197322)
Supplement: Supplementary file 1 [file ijms-21-07322-s001.zip › Supplementary File/Table S1-S4.xlsx]

## Sheet: Table S1
Table S1. Sequences of G6PDH family in strawberry
Gene name	CDs	protein
FaG6PDH-CY	ATGGGATCAGGAGCATGGAAGATTGAGAAAAGAGACGATTTTAGAAGCGAAACTTTTAAAGAGGAGAATGTGCTTGAGAATGGGACTCTGTCGATTATCGTGCTTGGCGCGTCCGGTGATCTTGCCAAGAAGAAGACATTTCCTGCGCTGTTCCACCTTTTTAAGCAGGGGTTCCTGAATCCAAATGAAGTTCACATTTTCGGCTATGCAAGGACTAAGATTTCTGATGATGAGCTAAGAAGCCGCATACGTGGATATCTTATCCAAGGAGCTTCCTCCAAGGACTTGGAAGGAGTAACCAAATTTTTGCAACTGATCAAATACGTGAGTGGTTCTTATGATGGTGAGGAGGGTTTTCGGCAGCTTGACAAGGAAATTGCAGTTCACGAAGACTCCAAA…	MGSGAWKIEKRDDFRSETFKEENVLENGTLSIIVLGASGDLAKKKTFPALFHLFKQGFLNPNEVHIFGYARTKISDDELRSRIRGYLIQGASSKDLEGVTKFLQLIKYVSGSYDGEEGFRQLDKEIAVHEDSKNSADGSSRRLFYLALPPSVYPSVCGMIKNYCMNNSDHGGWTRIVVEKPFGKDLESAEKLSNQIGELFDESQIYRIDHYLGKELVQNLLVLRFANRFFLPLWNRDNIENVQIVFREDFGTEGRGGYFDEYGIIRDIIQNHLLQVLCLVAMEKPVSLKPEHIRDEKVKVLQSVLPINDDEVVLGQYDGYTDDPTVPDHSNTPTFSTVVLRIHNERWEGVPFILKAGKALNSRKAEIRVQFKDVPGDIFRCKKQGRNEFVIRLQPSEAM…
FaG6PDH-P1	ATGGCTGCCCACCTGAGTCCTTGTTCGTCTTCTTCAACCTCATTCACACCCTCTTCATTCAAGAACAAGACTACCCACTTCGCCAAGTTCATCACTTTGTTAGGAGACGGTCATTCCTCCAGATGGGTCTCTCGGATTCGCCCCAGAAATCAATTTCAGCTCAAATCTTCAAATGGGCATCCACTCAATGCTCTGTCTTTTCATGGCGATGGAAATTCTATTGGCCAAGAACAATCTGAACCTCATGGCAAAGAGGGTTCCTTTCCGGTGTCGGATTTAAAAAATGTGGACTCTAAGTTGAGCATAACTGTTGTTGGTGCTTCTGGAGACCTTGCCAAGAAGAAGATATTCCCAGCACTTTTCGCTCTTTATTATGAAGATTGTCTACCGGAGGATTTT…	MAAHLSPCSSSSTSFTPSSFKNKTTHFAKFITLLGDGHSSRWVSRIRPRNQFQLKSSNGHPLNALSFHGDGNSIGQEQSEPHGKEGSFPVSDLKNVDSKLSITVVGASGDLAKKKIFPALFALYYEDCLPEDFIVFGFARTKMTDEELRNMISRTLTCRIDKRANCEDKMDHFLKRCFYHSGLYSSEENFTELDIKLKEKEAGRKSNRLFYLSIPPNIFVDVVRCASLRASSENGWTRVIVEKPFGRDSESSAELTRCLKQYLAEDQIFRIDHYLGKELVENLSVLRFSNLVFEPVWSRNYIKNVQLIFSEDFGTEGRGGYFDKYGIIRDIMQNHLLQILALFAMETPVSLDAEDIRNEKVKVLRSMRPLQLEDVVVGQYKGHSKGGKSFPAYIDDPTV…
FaG6PDH-P1.1	ATGGCTTTACGCTTGGGGCATTGTTCTTCTTCTCTTGAAACCAGTTGTTTCAAGCATGAGGCTTTGCAAACAAAGAGGTTCTTGAGCAGTTGGGGTTTTCAGAAAACTTCAAGCGTTCAACACATGCATTTCGAGATCAGAGCTTCGGCTTCCAATGTGCAACCGCTTAATGCTGCTTCTTTGCAGGCTGGTCCAACAGAAAATGTCTTGGATGCTGAACTTGTCGAAACTCCAGTTAATGAGGGGTTCAGTCCATTCTTGGAAACAGATGAGAAGGACAAGCCTACTCTCAGCATTGTAGTTGTAGGGGCTTCTGGGGATCTTGCAAGAAAGAAGATATTCCCAGCTCTTTTTGCTCTTTTTTACGATGATCATCTACCTCAGAATTTTACAATCTAT…	MALRLGHCSSSLETSCFKHEALQTKRFLSSWGFQKTSSVQHMHFEIRASASNVQPLNAASLQAGPTENVLDAELVETPVNEGFSPFLETDEKDKPTLSIVVVGASGDLARKKIFPALFALFYDDHLPQNFTIYGYARSVMTDMELRNVISRTLTCRIDKRENCEEKMNHFLKRCFYHSGQYSSEEHFLELDSKLREKEAGRKTNRLFYLAIPPDVFVDATRCAKHRASSENGWTRVIVEKPFGRDTESSRELTRTLKQYLTEDQIFRIDHQLGEELVENLLVLRFSNLVFEPLWSRNYIRSVQLIFSEDFGVEGRGRYFENYGIIRDIMQNHLLQILSLFAMDTPVSLDAEDIRNEKVKVLRSIKPVELKDVVVGQYKRHCEGNVCYPAYTDDPTVSND…
FaG6PDH-P2	ATGGCGACCCTTCCATCCTCCCATTGCTGCCGTATTTACTCGTCATCATCGTCGCTGTCGTATTCGTCTTCCCTACACCGAAGTCTGCAGAGGGTGGCGGTTTCTCCGAGCCCGAAACGTTTCGTCGTCTCGGCCAAGGTTTCTCAATCCGTTTTGCAGCAAAATGGTGTCAGCATGCAAGATGTGGCTCCAGCAGTGAAGCCTGTGGAGAATGAAACTGCTTTCAAGAAATTGAAAGATGGGTTGCTTTCAGCTACGGCTGGATCTGTGGAGGAGAGTAAAGACTCGAGTGGGTTTAGTTTCGAAGAAACTGGGTCCACTGTGAGTATTACTGTGGTTGGAGCATCTGGGGACCTTGCTAAGAAGAAGATATTCCCCGCCCTTTTCGCACTTTATTAT…	MATLPSSHCCRIYSSSSSLSYSSSLHRSLQRVAVSPSPKRFVVSAKVSQSVLQQNGVSMQDVAPAVKPVENETAFKKLKDGLLSATAGSVEESKDSSGFSFEETGSTVSITVVGASGDLAKKKIFPALFALYYEGCLPKHFTIFGYARSKMTDAELRTMVSKTLTCRIDQRENCGEKMDQFLERCFYHSGQYDSQDHFAQLDKKLKEHEGGRIPNRLFYLSIPPNIFIDAVRCASLSASSGNGWTRVIVEKPFGRDSESSAALTKALKQYLEEDQIFRIDHYLGKELVENLSVLRFSNLIFEPLWSRQYIRNVQLIFSEDFGTEGRGGYFDNYGIIRDIMQNHLLQILALFAMETPVSLDAEDIRNEKVKVLRSMRPLQLENVVTGQYKSHVRGGVTYP…
FaG6PDH-P0	ATGTCGATGTCGTTTTCAGCTGTCTGTGTACCCTTTGTGGAATCCAAAGTGCCAAGCCATCTCTGCTCCAGTACTTACCAGTTCTCTTTTGGGGCTCCAGCAAACTACTTACATTCTGAGTCAGGTAGGCGAGTTCTGCTCCATGGAGGCCCTGTCCATTTCTGCCGCACATTTTGTGGCTTAAAAAGATGGATAGTTGAGAATCTACACTTAGAAAAGCATAAGCGAAAACTTGGACCTACCAATGAGTTTAAGAGTATTAAAAATCAAGTCAAAGATCAACTACAAGAAGATTCAAATGCTGAAACAACAAAAATATCCTCACAGGTCGAAGAAAGTTCTGTGCCAAGTTTCCAACCACATGCATCTGTTGATGTGTCAACTACTACTGCGGAATCT…	MSMSFSAVCVPFVESKVPSHLCSSTYQFSFGAPANYLHSESGRRVLLHGGPVHFCRTFCGLKRWIVENLHLEKHKRKLGPTNEFKSIKNQVKDQLQEDSNAETTKISSQVEESSVPSFQPHASVDVSTTTAESPFIPQTRSSKFPYECGEGPTLCIAVIGATGELARGKIFPALFALYYSGFLPENVCIFGYSRKDMTDEDLRSMIASNLTCRVEHQQNCGDKTDIFLSRTFYINGGYDNREGMSKLDVLMKQFEGKSEANRIFYLSVPQEALINVACCVADNAQSVKGWNRVIIEKPFGFDVLSSHRLTQSLLSKFQEQQIYRIDHLLGRNLIENLTVLRFANLVFEPLWNRTYIRNVQVILSEDLGVQAGRYFDGYGIIRDIVHSHILQTIALLAME…

## Sheet: Table S2
Table S2. Physicochemical properties of strawberry G6PDH gene family
Gene name	ORF length (bp)	Amino acid (aa)	MW （kDa）	Theoretical pI	Aliphatic index	GRAVY	Transit peptide	SignalP	TMH
FaG6PDH-CY	1542	513	58.5	5.93	89.28	-0.417	—	—	—
FaG6PDH-P1	1764	587	66.7	7.25	85.72	-0.384	Yes	—	—
FaG6PDH-P1.1	1752	583	66.8	6.08	85.44	-0.393	Yes	—	—
FaG6PDH-P2	1785	594	66.9	8.57	86.2	-0.323	Yes	—	—
FaG6PDH-P0	1881	626	70.8	6.02	92.49	-0.233	Yes	—	—

## Sheet: Table S3
Table S3. The cis-acting regulatory elements of FaG6PDH-CY promoter
Cis-element	Sequence	Amount	Function
ARE	AAACCA	1	cis-acting regulatory element essential for the anaerobic induction
Box 4	ATTAAT	1	part of a conserved DNA module involved in light responsiveness
CAAT-box	CAAT、CAAAT	9	common cis-acting element in promoter and enhancer regions
CGTCA-motif	CGTCA	3	cis-acting regulatory element involved in the MeJA-responsiveness
GARE-motif	TCTGTTG	2	gibberellin-responsive element
GT1-motif	GGTTAA	1	light responsive element
LTR	CCGAAA	1	cis-acting element involved in low-temperature responsiveness
P-box	TTCCAACAAACCCC	1	gibberellin-responsive element and part of a light responsive element
TATA-box	TATA、ATATAT、TATAAA	2	core promoter element around -30 of transcription start
TGA-box	TGACGTAA	1	part of an auxin-responsive element
TGACG-motif	TGACG	3	cis-acting regulatory element involved in the MeJA-responsiveness

## Sheet: Table S4
Table S4. Primers for quantitative real-time PCR
Gene name	Forward primers (5’- 3’)	Reverse primers (5’- 3’)
FaG6PDH-CY	TCCTCCATCAGTATATCCATCT	TACGAGTCCATCCACCAT
FaG6PDH-P1	CTGGTCTGTATAGTTCTGA	ATATGTTCGGAGGTATCG
FaG6PDH-P1.1	GGTATCCAAGAGAGTTCCCAGA	ACTCCGACAGGTCCACTACTAC
FaG6PDH-P2	TCTATCTATCTATTCCTCCAA	GGCTTCTCAACAATAACT
FaG6PDH-P0	GATCAGTACGGAAATTGGAGCCTAG	CCGCAGCAAAGTATGTGGGAGT
FaSOD	CTTTGCTCCAGTGAGGGTGT	TGGAAACCATGAAGCCCAGG
FaCAT	ATTTCACTGGAAGCCCACAT	CACTCAGGGTAGTTCCCAGC
FaPOD	GCCTTGCTATCTCTCTCAGCA	AGCCTGAGGACATGAGTCAC
FacAPX	TGCTGGAAAGGGTTCTGACC	TCCAGACCGTTCCTTGTGTG
FaDHAR	AAAGGTGCCTGTGGTGAAGT	CTGAAGCAAACTCAGGAGGAGT
FaMDAR	GCTGTGATTGTTGGAGGAGGA	AGAAGTGAAAAGCCGAGGCA
FaGR	TTTGGTTCGATCCCACCTCG	CGAAGTCATAGTGGGCCTCC
FaCOR47	TAGCCTACACAGAGGAGCAGAAG	GAGACGCAACGGGAACATC
FaRBOHD	CATGGTGGATAAAGACGCCG	GAGCGCTGCATATTCCTGAG
FaACTIN	CCAAGGCTAATCGTGAGAAGA	GTCGAGCACAATACCAGTAGT
